# Supplementary material for: Wannier Function Localization Using Bloch Intrinsic Atomic Orbitals
Source: J Phys Chem A. 2024 Sep 19;128(39):8570–9. doi: 10.1021/acs.jpca.4c04555 (PMC11457216; doi:10.1021/acs.jpca.4c04555)
Supplement: Supplementary file 1 — jp4c04555_si_001.txt [file jp4c04555_si_001.txt]

All cell parameters and coordinates are provided in TURBOMOLE control file format.

diamond:
$cell
  4.766080896955 4.766080896955 4.766080896955 60. 60. 60. 
$coord     
    0.00000000000000      0.00000000000000      0.00000000000000      c   
    2.38304045219106      1.37584904447079      0.97287218605834      c   
$end

silicon:
$cell
 7.25670856068 7.25670856068 7.25670856068 60.0 60.0 60.0 
$coord
    0.00000000000000     0.00000000000000     0.00000000000000  si  
    3.62835428033900     2.09483132046905     1.48126943214564  si  
$end

boron nitride:
$cell
4.7259 4.7259 60. 
$coord
    0.00000000000000      0.00000000000000      0.00000000000000      b   
    2.36300000000000      1.36400000000000      0.00000000000000      n   
$end

graphene:
$cell
  4.668 4.668 60. 
$coord    
         0.00000000000000         0.00000000000000         0.50000000000000    c    
         2.33400000000000         1.34750000000000         0.50000000000000    c    
$end

magnesium oxide:
$cell
 5.798338236 5.798338236 5.798338236 60. 60. 60. 
$coord frac
    0.00000000000000      0.00000000000000      0.00000000000000      mg  
    0.50000000000000      0.50000000000000      0.50000000000000      o   
$end

silicon dioxide:
$cell
  9.28422449595511046    9.28422449595511046    10.21434769907115   90.0000   90.0000  120.0000
$coord
    2.82781861325240      2.96439280874170      3.12827803849279  o
    7.19124230791576      0.98723342603994      4.89004701836746  o
    4.95491880597601      4.82830910314898      8.74847811174740  o
    0.19290883043307      2.30645007856310      8.72969832061507  o
   -2.01592208020090      6.16478744235115      4.87273962147340  o
    0.66183062221384      7.07392578563696      0.27767968372345  o
    4.55701736204879      0.06291337111965      3.31745840478609  si  
   -2.10064209975148      3.63969476409878      6.81014625000326  si  
    2.31009832827224      4.12572862149043      0.08842485276656  si  
$end

trans-polyacetylene:
$cell
   4.7035283
$coord     
   -2.40221984962428     -2.61689273738177      0.38062863602212      h   
   -0.29627126181883      0.76654850519320      0.07611816829993      c   
   -2.49861477924144     -0.52952015738139      0.29757517284482      c   
   -0.35509843607843      2.85503602360711     -0.00663293869744      h   
$end

(4,4) carbon nanotube:
$cell
 9.29556285275863798006
$coord
    1.36794785746435     13.45808943446053      8.83754983226359      c   
    3.69183290816438     13.13552229161569     10.16652201690950      c   
    1.36792668081267     10.38660504434782     13.04411926632965      c   
    3.69180534781206     11.55414582295511     12.33193380846742      c   
    1.36791549262702      3.53066844289674     10.38660588677206      c   
    1.36792046664920      7.73723910626293     13.45809224934817      c   
    3.69181279359489      6.40826717723392     13.13552570942280      c   
    1.36792009865062      3.11669712338516      7.73723850632628      c   
    3.69181515738094      3.43926499914873      6.40826580885474      c   
    3.69178443989294      4.24285720771059     11.55415026712869      c   
    1.36790824853106      6.18818490375705      3.53066863732142      c   
    3.69178194163078      5.02063901427657      4.24285736953327      c   
    1.36794124909207     13.04411858182861      6.18818324080182      c   
    1.36792249732236      8.83755133592807      3.11669686076913      c   
    3.69182456413952     10.16652118921143      3.43926084011816      c   
    3.69181444966104     12.33193631088573      5.02063847821044      c   
    6.01572566324028     13.45790756713123      8.83752222635545      c   
    8.33965926123256     13.13576644753615     10.16660228658307      c   
    6.01574747573805     10.38654070512969     13.04391961251944      c   
    8.33964066450677     11.55427002850905     12.33211653730939      c   
    6.01574728097580      3.53087013230607     10.38654217813321      c   
    6.01568913853645      7.73726406411719     13.45790864082374      c   
    8.33963586549168      6.40818371470975     13.13576911116618      c   
    6.01568179676984      3.11688332536281      7.73726611148835      c   
    8.33963704688671      3.43902559351770      6.40818390180453      c   
    8.33962496288127      4.24267007149867     11.55427031066552      c   
    6.01573464280675      6.18824653544318      3.53086861480278      c   
    8.33961857277245      5.02052001792996      4.24267413625204      c   
    6.01575677304189     13.04392044501564      6.18824448603611      c   
    6.01568344836224      8.83752193432504      3.11688171781516      c   
    8.33964228963694     10.16660428027860      3.43902155668011      c   
    8.33965118613331     12.33211762632282      5.02051902430387      c   
$end
